# Supplementary material for: A Unified Formulation of k-Means, Fuzzy c-Means and Gaussian Mixture Model by the Kolmogorov–Nagumo Average
Source: Entropy (Basel). 2021 Apr 24;23(5):518. doi: 10.3390/e23050518 (PMC8145026; doi:10.3390/e23050518)
Supplement: Supplementary file 1 [file entropy-23-00518-s001.zip]

Archive with 6 entries (5 files):
- supplementary/
- supplementary/supplementary(2021.4.20).aux
- supplementary/supplementary(2021.4.20).dvi
- supplementary/supplementary(2021.4.20).log
- supplementary/supplementary(2021.4.20).pdf
- supplementary/supplementary(2021.4.20).tex
