# Supplementary material for: A Unified Formulation of k-Means, Fuzzy c-Means and Gaussian Mixture Model by the Kolmogorov–Nagumo Average
Source: Entropy (Basel). 2021 Apr 24;23(5):518. doi: 10.3390/e23050518 (PMC8145026; doi:10.3390/e23050518)
Supplement: Supplementary file 1 [file entropy-23-00518-s001.zip › supplementary/supplementary(2021.4.20).aux]

\relax 
\bibstyle{jae.bst}
\@writefile{toc}{\contentsline {section}{\numberline {A}Notations of methods and characteristics of benchmark datasets}{1}}
\newlabel{S1}{{A}{1}}
\@writefile{lot}{\contentsline {table}{\numberline {1}{\ignorespaces Summary of clustering methods}}{1}}
\newlabel{tab1}{{1}{1}}
\@writefile{lot}{\contentsline {table}{\numberline {2}{\ignorespaces Sample sizes, the number of clusters and dimensions of benchmark datasets}}{2}}
\newlabel{tabS1}{{2}{2}}
\@writefile{toc}{\contentsline {section}{\numberline {B}\relax \fontsize  {14.4}{18}\selectfont  Results of benchmark data with $\Sigma _k\not =I$ in Pareto clustering}{3}}
\newlabel{S2}{{B}{3}}
\@writefile{lot}{\contentsline {table}{\numberline {3}{\ignorespaces The result of Purity ($\Sigma _k\not =I$)}}{3}}
\newlabel{tab.p}{{3}{3}}
\@writefile{lot}{\contentsline {table}{\numberline {4}{\ignorespaces The result of F values ($\Sigma _k\not =I$)}}{3}}
\newlabel{tab.f}{{4}{3}}
\@writefile{lot}{\contentsline {table}{\numberline {5}{\ignorespaces The result of Centroid index ($\Sigma _k\not =I$)}}{4}}
\newlabel{tab.c}{{5}{4}}
\@writefile{toc}{\contentsline {section}{\numberline {C}\relax \fontsize  {14.4}{18}\selectfont  Results of benchmark data with $\Sigma _k=I$ in Pareto clustering}{5}}
\newlabel{appendixC}{{C}{5}}
\@writefile{lot}{\contentsline {table}{\numberline {6}{\ignorespaces The result of Purity ($\Sigma _k=I$)}}{5}}
\newlabel{tabS.p}{{6}{5}}
\@writefile{lot}{\contentsline {table}{\numberline {7}{\ignorespaces The result of F values ($\Sigma _k=I$)}}{5}}
\newlabel{tabS.f}{{7}{5}}
\@writefile{lot}{\contentsline {table}{\numberline {8}{\ignorespaces The result of Centroid index ($\Sigma _k=I$)}}{6}}
\newlabel{tabS.c}{{8}{6}}
\@writefile{toc}{\contentsline {section}{\numberline {D}Tuning of parameters $\tau $ and $\beta $}{7}}
\newlabel{appendixD}{{D}{7}}
\newlabel{TL}{{S.1}{7}}
\newlabel{anchor}{{S.3}{7}}
\@writefile{toc}{\contentsline {section}{\numberline {E}R code of the Pareto clustering}{10}}
\newlabel{appendixE}{{E}{10}}
