# Supplementary material for: A Unified Formulation of k-Means, Fuzzy c-Means and Gaussian Mixture Model by the Kolmogorov–Nagumo Average
Source: Entropy (Basel). 2021 Apr 24;23(5):518. doi: 10.3390/e23050518 (PMC8145026; doi:10.3390/e23050518)
Supplement: Supplementary file 1 [file entropy-23-00518-s001.zip › supplementary/supplementary(2021.4.20).log]

This is e-pTeX, Version 3.14159265-p3.7.2-170924-2.6 (sjis) (TeX Live 2017/W32TeX) (preloaded format=platex 2017.10.7)  20 APR 2021 04:13
entering extended mode
 restricted \write18 enabled.
 %&-line parsing enabled.
**./supplementary(2021.4.20).tex
(./supplementary(2021.4.20).tex
pLaTeX2e <2017/09/26> (based on LaTeX2e <2017-04-15>)
Babel <3.14> and hyphenation patterns for 84 language(s) loaded.
(c:/w32tex/share/texmf-dist/tex/latex/base/article.cls
Document Class: article 2014/09/29 v1.4h Standard LaTeX document class
(c:/w32tex/share/texmf-dist/tex/latex/base/size12.clo
File: size12.clo 2014/09/29 v1.4h Standard LaTeX file (size option)
)
\c@part=\count82
\c@section=\count83
\c@subsection=\count84
\c@subsubsection=\count85
\c@paragraph=\count86
\c@subparagraph=\count87
\c@figure=\count88
\c@table=\count89
\abovecaptionskip=\skip41
\belowcaptionskip=\skip42
\bibindent=\dimen118
)
(c:/w32tex/share/texmf-dist/tex/latex/amsfonts/amssymb.sty
Package: amssymb 2013/01/14 v3.01 AMS font symbols

(c:/w32tex/share/texmf-dist/tex/latex/amsfonts/amsfonts.sty
Package: amsfonts 2013/01/14 v3.01 Basic AMSFonts support
\@emptytoks=\toks15
\symAMSa=\mathgroup4
\symAMSb=\mathgroup5
LaTeX Font Info:    Overwriting math alphabet `\mathfrak' in version `bold'
(Font)                  U/euf/m/n --> U/euf/b/n on input line 106.
))
(c:/w32tex/share/texmf-dist/tex/latex/natbib/natbib.sty
Package: natbib 2010/09/13 8.31b (PWD, AO)
\bibhang=\skip43
\bibsep=\skip44
LaTeX Info: Redefining \cite on input line 694.
\c@NAT@ctr=\count90
)
(c:/w32tex/share/texmf-dist/tex/latex/graphics/graphicx.sty
Package: graphicx 2017/06/01 v1.1a Enhanced LaTeX Graphics (DPC,SPQR)

(c:/w32tex/share/texmf-dist/tex/latex/graphics/keyval.sty
Package: keyval 2014/10/28 v1.15 key=value parser (DPC)
\KV@toks@=\toks16
)
(c:/w32tex/share/texmf-dist/tex/latex/graphics/graphics.sty
Package: graphics 2017/06/25 v1.2c Standard LaTeX Graphics (DPC,SPQR)

(c:/w32tex/share/texmf-dist/tex/latex/graphics/trig.sty
Package: trig 2016/01/03 v1.10 sin cos tan (DPC)
)
(c:/w32tex/share/texmf-dist/tex/latex/graphics-cfg/graphics.cfg
File: graphics.cfg 2016/06/04 v1.11 sample graphics configuration
)
Package graphics Info: Driver file: dvips.def on input line 99.

(c:/w32tex/share/texmf-dist/tex/latex/graphics-def/dvips.def
File: dvips.def 2017/06/20 v3.1d Graphics/color driver for dvips
))
\Gin@req@height=\dimen119
\Gin@req@width=\dimen120
)
(c:/w32tex/share/texmf-dist/tex/latex/mathtools/mathtools.sty
Package: mathtools 2017/05/24 v1.19 mathematical typesetting tools

(c:/w32tex/share/texmf-dist/tex/latex/tools/calc.sty
Package: calc 2014/10/28 v4.3 Infix arithmetic (KKT,FJ)
\calc@Acount=\count91
\calc@Bcount=\count92
\calc@Adimen=\dimen121
\calc@Bdimen=\dimen122
\calc@Askip=\skip45
\calc@Bskip=\skip46
LaTeX Info: Redefining \setlength on input line 80.
LaTeX Info: Redefining \addtolength on input line 81.
\calc@Ccount=\count93
\calc@Cskip=\skip47
)
(c:/w32tex/share/texmf-dist/tex/latex/mathtools/mhsetup.sty
Package: mhsetup 2017/03/31 v1.3 programming setup (MH)
)
(c:/w32tex/share/texmf-dist/tex/latex/amsmath/amsmath.sty
Package: amsmath 2017/09/02 v2.17a AMS math features
\@mathmargin=\skip48

For additional information on amsmath, use the `?' option.
(c:/w32tex/share/texmf-dist/tex/latex/amsmath/amstext.sty
Package: amstext 2000/06/29 v2.01 AMS text

(c:/w32tex/share/texmf-dist/tex/latex/amsmath/amsgen.sty
File: amsgen.sty 1999/11/30 v2.0 generic functions
\@emptytoks=\toks17
\ex@=\dimen123
))
(c:/w32tex/share/texmf-dist/tex/latex/amsmath/amsbsy.sty
Package: amsbsy 1999/11/29 v1.2d Bold Symbols
\pmbraise@=\dimen124
)
(c:/w32tex/share/texmf-dist/tex/latex/amsmath/amsopn.sty
Package: amsopn 2016/03/08 v2.02 operator names
)
\inf@bad=\count94
LaTeX Info: Redefining \frac on input line 213.
\uproot@=\count95
\leftroot@=\count96
LaTeX Info: Redefining \overline on input line 375.
\classnum@=\count97
\DOTSCASE@=\count98
LaTeX Info: Redefining \ldots on input line 472.
LaTeX Info: Redefining \dots on input line 475.
LaTeX Info: Redefining \cdots on input line 596.
\Mathstrutbox@=\box42
\strutbox@=\box43
\big@size=\dimen125
LaTeX Font Info:    Redeclaring font encoding OML on input line 712.
LaTeX Font Info:    Redeclaring font encoding OMS on input line 713.
\macc@depth=\count99
\c@MaxMatrixCols=\count100
\dotsspace@=\muskip10
\c@parentequation=\count101
\dspbrk@lvl=\count102
\tag@help=\toks18
\row@=\count103
\column@=\count104
\maxfields@=\count105
\andhelp@=\toks19
\eqnshift@=\dimen126
\alignsep@=\dimen127
\tagshift@=\dimen128
\tagwidth@=\dimen129
\totwidth@=\dimen130
\lineht@=\dimen131
\@envbody=\toks20
\multlinegap=\skip49
\multlinetaggap=\skip50
\mathdisplay@stack=\toks21
LaTeX Info: Redefining \[ on input line 2817.
LaTeX Info: Redefining \] on input line 2818.
)
LaTeX Info: Thecontrolsequence`\('isalreadyrobust on input line 129.
LaTeX Info: Thecontrolsequence`\)'isalreadyrobust on input line 129.
LaTeX Info: Thecontrolsequence`\['isalreadyrobust on input line 129.
LaTeX Info: Thecontrolsequence`\]'isalreadyrobust on input line 129.
\g_MT_multlinerow_int=\count106
\l_MT_multwidth_dim=\dimen132
\origjot=\skip51
\l_MT_shortvdotswithinadjustabove_dim=\dimen133
\l_MT_shortvdotswithinadjustbelow_dim=\dimen134
\l_MT_above_intertext_sep=\dimen135
\l_MT_below_intertext_sep=\dimen136
\l_MT_above_shortintertext_sep=\dimen137
\l_MT_below_shortintertext_sep=\dimen138
)
(c:/w32tex/share/texmf-dist/tex/latex/amscls/amsthm.sty
Package: amsthm 2015/03/10 v2.20.2
\thm@style=\toks22
\thm@bodyfont=\toks23
\thm@headfont=\toks24
\thm@notefont=\toks25
\thm@headpunct=\toks26
\thm@preskip=\skip52
\thm@postskip=\skip53
\thm@headsep=\skip54
\dth@everypar=\toks27
)
(c:/w32tex/share/texmf-dist/tex/latex/here/here.sty)
(c:/w32tex/share/texmf-dist/tex/latex/float/float.sty
Package: float 2001/11/08 v1.3d Float enhancements (AL)
\c@float@type=\count107
\float@exts=\toks28
\float@box=\box44
\@float@everytoks=\toks29
\@floatcapt=\box45
)
\c@Theorem=\count108
\c@corollary=\count109
\c@Lemma=\count110
\c@definition=\count111
\c@proposition=\count112
\c@Remark=\count113
\c@example=\count114
\c@comment=\count115
\c@assumption=\count116

(c:/w32tex/share/texmf-dist/tex/latex/graphics/color.sty
Package: color 2016/07/10 v1.1e Standard LaTeX Color (DPC)

(c:/w32tex/share/texmf-dist/tex/latex/graphics-cfg/color.cfg
File: color.cfg 2016/01/02 v1.6 sample color configuration
)
Package color Info: Driver file: dvips.def on input line 147.

(c:/w32tex/share/texmf-dist/tex/latex/graphics/dvipsnam.def
File: dvipsnam.def 2016/06/17 v3.0m Driver-dependent file (DPC,SPQR)
))
(c:/w32tex/share/texmf-dist/tex/latex/listings/listings.sty
\lst@mode=\count117
\lst@gtempboxa=\box46
\lst@token=\toks30
\lst@length=\count118
\lst@currlwidth=\dimen139
\lst@column=\count119
\lst@pos=\count120
\lst@lostspace=\dimen140
\lst@width=\dimen141
\lst@newlines=\count121
\lst@lineno=\count122
\lst@maxwidth=\dimen142

(c:/w32tex/share/texmf-dist/tex/latex/listings/lstmisc.sty
File: lstmisc.sty 2015/06/04 1.6 (Carsten Heinz)
\c@lstnumber=\count123
\lst@skipnumbers=\count124
\lst@framebox=\box47
)
(c:/w32tex/share/texmf-dist/tex/latex/listings/listings.cfg
File: listings.cfg 2015/06/04 1.6 listings configuration
))
Package: listings 2015/06/04 1.6 (Carsten Heinz)

(c:/w32tex/share/texmf-dist/tex/latex/diagbox/diagbox.sty
Package: diagbox 2016/12/28 v2.2 Making table heads with diagonal lines

(c:/w32tex/share/texmf-dist/tex/latex/pict2e/pict2e.sty
Package: pict2e 2016/02/05 v0.3b Improved picture commands (HjG,RN,JT)

(c:/w32tex/share/texmf-dist/tex/latex/pict2e/pict2e.cfg
File: pict2e.cfg 2016/02/05 v0.1u pict2e configuration for teTeX/TeXLive
)
Package pict2e Info: Driver file: dvips.def on input line 119.
Package pict2e Info: Driver file for pict2e: p2e-dvips.def on input line 121.

(c:/w32tex/share/texmf-dist/tex/latex/pict2e/p2e-dvips.def
File: p2e-dvips.def 2016/02/05 v0.1u Driver-dependant file (RN,HjG,JT)
)
\pIIe@GRAPH=\toks31
\@arclen=\dimen143
\@arcrad=\dimen144
\@tempdimd=\dimen145
)
(c:/w32tex/share/texmf-dist/tex/latex/fp/fp.sty
Package: fp 1995/04/02

`Fixed Point Package', Version 0.8, April 2, 1995 (C) Michael Mehlich
(c:/w32tex/share/texmf-dist/tex/latex/fp/defpattern.sty
Package: defpattern 1994/10/12
\actioncount=\count125
)
(c:/w32tex/share/texmf-dist/tex/latex/fp/fp-basic.sty
Package: fp-basic 1996/05/13
\FP@xs=\count126
\FP@xia=\count127
\FP@xib=\count128
\FP@xfa=\count129
\FP@xfb=\count130
\FP@rega=\count131
\FP@regb=\count132
\FP@regs=\count133
\FP@times=\count134
)
(c:/w32tex/share/texmf-dist/tex/latex/fp/fp-addons.sty
Package: fp-addons 1995/03/15
)
(c:/w32tex/share/texmf-dist/tex/latex/fp/fp-snap.sty
Package: fp-snap 1995/04/05
)
(c:/w32tex/share/texmf-dist/tex/latex/fp/fp-exp.sty
Package: fp-exp 1995/04/03
)
(c:/w32tex/share/texmf-dist/tex/latex/fp/fp-trigo.sty
Package: fp-trigo 1995/04/14
)
(c:/w32tex/share/texmf-dist/tex/latex/fp/fp-pas.sty
Package: fp-pas 1994/08/29
)
(c:/w32tex/share/texmf-dist/tex/latex/fp/fp-random.sty
Package: fp-random 1995/02/23
\FPseed=\count135
)
(c:/w32tex/share/texmf-dist/tex/latex/fp/fp-eqn.sty
Package: fp-eqn 1995/04/03
)
(c:/w32tex/share/texmf-dist/tex/latex/fp/fp-upn.sty
Package: fp-upn 1996/10/21
)
(c:/w32tex/share/texmf-dist/tex/latex/fp/fp-eval.sty
Package: fp-eval 1995/04/03
))
(c:/w32tex/share/texmf-dist/tex/latex/tools/array.sty
Package: array 2016/10/06 v2.4d Tabular extension package (FMi)
\col@sep=\dimen146
\extrarowheight=\dimen147
\NC@list=\toks32
\extratabsurround=\skip55
\backup@length=\skip56
)
\diagbox@boxa=\box48
\diagbox@boxb=\box49
\diagbox@boxm=\box50
\diagbox@wd=\dimen148
\diagbox@ht=\dimen149
\diagbox@insepl=\dimen150
\diagbox@insepr=\dimen151
\diagbox@outsepl=\dimen152
\diagbox@outsepr=\dimen153
)
(c:/w32tex/share/texmf-dist/tex/latex/graphics/lscape.sty
Package: lscape 2000/10/22 v3.01 Landscape Pages (DPC)
)
(c:/w32tex/share/texmf-dist/tex/latex/threeparttable/threeparttable.sty
Package: threeparttable 2003/06/13  v 3.0
\@tempboxb=\box51
)
(./supplementary(2021.4.20).aux)
\openout1 = `supplementary(2021.4.20).aux'.

LaTeX Font Info:    Checking defaults for OML/cmm/m/it on input line 72.
LaTeX Font Info:    ... okay on input line 72.
LaTeX Font Info:    Checking defaults for T1/cmr/m/n on input line 72.
LaTeX Font Info:    ... okay on input line 72.
LaTeX Font Info:    Checking defaults for OT1/cmr/m/n on input line 72.
LaTeX Font Info:    ... okay on input line 72.
LaTeX Font Info:    Checking defaults for OMS/cmsy/m/n on input line 72.
LaTeX Font Info:    ... okay on input line 72.
LaTeX Font Info:    Checking defaults for OMX/cmex/m/n on input line 72.
LaTeX Font Info:    ... okay on input line 72.
LaTeX Font Info:    Checking defaults for U/cmr/m/n on input line 72.
LaTeX Font Info:    ... okay on input line 72.
LaTeX Font Info:    Checking defaults for JY1/mc/m/n on input line 72.
LaTeX Font Info:    ... okay on input line 72.
LaTeX Font Info:    Checking defaults for JT1/mc/m/n on input line 72.
LaTeX Font Info:    ... okay on input line 72.
\c@lstlisting=\count136
LaTeX Font Info:    Font shape `JT1/mc/bx/n' in size <17.28> not available
(Font)              Font shape `JT1/gt/m/n' tried instead on input line 92.
LaTeX Font Info:    Font shape `JY1/mc/bx/n' in size <17.28> not available
(Font)              Font shape `JY1/gt/m/n' tried instead on input line 92.
LaTeX Font Info:    Font shape `JT1/mc/bx/n' in size <20.74> not available
(Font)              Font shape `JT1/gt/m/n' tried instead on input line 92.
LaTeX Font Info:    Font shape `JY1/mc/bx/n' in size <20.74> not available
(Font)              Font shape `JY1/gt/m/n' tried instead on input line 92.
LaTeX Font Info:    Try loading font information for U+msa on input line 114.

(c:/w32tex/share/texmf-dist/tex/latex/amsfonts/umsa.fd
File: umsa.fd 2013/01/14 v3.01 AMS symbols A
)
LaTeX Font Info:    Try loading font information for U+msb on input line 114.

(c:/w32tex/share/texmf-dist/tex/latex/amsfonts/umsb.fd
File: umsb.fd 2013/01/14 v3.01 AMS symbols B
)
LaTeX Font Info:    Try loading font information for OMS+cmr on input line 117.


(c:/w32tex/share/texmf-dist/tex/latex/base/omscmr.fd
File: omscmr.fd 2014/09/29 v2.5h Standard LaTeX font definitions
)
LaTeX Font Info:    Font shape `OMS/cmr/m/n' in size <17.28> not available
(Font)              Font shape `OMS/cmsy/m/n' tried instead on input line 117.

Overfull \hbox (68.70998pt too wide) in paragraph at lines 140--141
[]  
 []

LaTeX Font Info:    Font shape `OMS/cmr/m/n' in size <8> not available
(Font)              Font shape `OMS/cmsy/m/n' tried instead on input line 146.
[1

] [2]
LaTeX Font Info:    Font shape `JT1/mc/bx/n' in size <14.4> not available
(Font)              Font shape `JT1/gt/m/n' tried instead on input line 160.
LaTeX Font Info:    Font shape `JY1/mc/bx/n' in size <14.4> not available
(Font)              Font shape `JY1/gt/m/n' tried instead on input line 160.
LaTeX Font Info:    Font shape `JT1/mc/bx/n' in size <8> not available
(Font)              Font shape `JT1/gt/m/n' tried instead on input line 173.
LaTeX Font Info:    Font shape `JY1/mc/bx/n' in size <8> not available
(Font)              Font shape `JY1/gt/m/n' tried instead on input line 173.

Overfull \hbox (133.25603pt too wide) in paragraph at lines 169--192
 [] 
 []


Overfull \hbox (129.00597pt too wide) in paragraph at lines 203--226
 [] 
 []


Overfull \hbox (87.36218pt too wide) in paragraph at lines 236--259
 [] 
 []

[3] [4]
Overfull \hbox (123.08394pt too wide) in paragraph at lines 276--299
 [] 
 []


Overfull \hbox (126.04495pt too wide) in paragraph at lines 319--342
 [] 
 []


Overfull \hbox (87.36218pt too wide) in paragraph at lines 361--384
 [] 
 []

[5] [6] [7] [8] [9]
LaTeX Font Info:    Font shape `OMS/cmr/m/n' in size <12> not available
(Font)              Font shape `OMS/cmsy/m/n' tried instead on input line 554.

Overfull \hbox (3.9231pt too wide) in paragraph at lines 561--564
[]\OT1/cmr/m/n/12 -------------------------------------------------------------
----------------------------------------------------------------
 []


Underfull \hbox (badness 10000) in paragraph at lines 561--564

 []

LaTeX Font Info:    Try loading font information for OML+cmr on input line 571.

(c:/w32tex/share/texmf-dist/tex/latex/base/omlcmr.fd
File: omlcmr.fd 2014/09/29 v2.5h Standard LaTeX font definitions
)
LaTeX Font Info:    Font shape `OML/cmr/m/n' in size <12> not available
(Font)              Font shape `OML/cmm/m/it' tried instead on input line 571.
 [10]
Overfull \hbox (52.10223pt too wide) in paragraph at lines 581--582
[][][][][][][][][][][][][][][][][][][][][][][][][] 
 []


Overfull \hbox (66.20221pt too wide) in paragraph at lines 583--584
[][][][][][][][][][][][][][][][][][][][][][][][][][][] 
 []


Overfull \hbox (45.05225pt too wide) in paragraph at lines 595--596
[][][][][][][][][][][][][][][][][][][][][][][][][][][][][][][][][] 
 []


Overfull \hbox (45.05225pt too wide) in paragraph at lines 596--597
[][][][][][][][][][][][][][][][][][][][][][][][][] 
 []


Overfull \hbox (2.75232pt too wide) in paragraph at lines 598--599
[][][][][][][][][][][][][][][][][][][][][][][][][][][] 
 []

[11] (./supplementary(2021.4.20).aux) ) 
Here is how much of TeX's memory you used:
 5027 strings out of 493631
 66861 string characters out of 6150155
 190954 words of memory out of 5000000
 8515 multiletter control sequences out of 15000+600000
 22349 words of font info for 91 fonts, out of 8000000 for 9000
 929 hyphenation exceptions out of 8191
 33i,12n,32p,514b,1464s stack positions out of 5000i,500n,10000p,500000b,80000s

Output written on supplementary(2021.4.20).dvi (11 pages, 51644 bytes).
