# Supplementary material for: A Unified Formulation of k-Means, Fuzzy c-Means and Gaussian Mixture Model by the Kolmogorov–Nagumo Average
Source: Entropy (Basel). 2021 Apr 24;23(5):518. doi: 10.3390/e23050518 (PMC8145026; doi:10.3390/e23050518)
Supplement: Supplementary file 1 [file entropy-23-00518-s001.zip › supplementary/supplementary(2021.4.20).tex]

\documentclass[12pt]{article}


\usepackage{amssymb,natbib}
\usepackage{graphicx}
\usepackage{mathtools}
\usepackage{amsmath}
%\usepackage{txfonts}
\usepackage{amsfonts,amsthm}
\usepackage{here}

\setlength{\topmargin}{-10mm}
\setlength{\oddsidemargin}{-4mm}
\setlength{\evensidemargin}{2mm}
\setlength{\textwidth}{170mm}
\setlength{\textheight}{225mm}
\setlength{\columnsep}{10mm}
\renewcommand{\baselinestretch}{1.0}
\newcommand{\tr}{\mathop{\rm tr}} 
\newcommand{\mbi}[1]{\mbox{\boldmath $#1$}}
\newtheorem{Theorem}{Theorem}
\newtheorem{corollary}{Corollary}
\newtheorem{Lemma}{Lemma}
\newtheorem{definition}{Definition}
\newtheorem{proposition}{Proposition}
\newtheorem{Remark}{Remark}
\newtheorem{example}{Example}
\newtheorem{comment}{Comment}
\newtheorem{assumption}{Assumption}
\newcommand{\half}{\frac{1}{2}}
\usepackage[dvips]{color}
\newcommand{\bm}[1]{\mbox{\boldmath $#1$}}
\newcommand{\argmin}{\mathop{\rm argmin}}
\newcommand{\argmax}{\mathop{\rm argmax}}
\newcommand{\argsolve}{\mathop{\rm argsolve}}
\newcommand{\bms}[1]{\mbox{\scriptsize\boldmath $#1$}}
%\sloppy
\newcommand{\col}[1]{\textcolor{red}{#1}}
\newcommand{\colb}[1]{\textcolor{blue}{#1}}

\renewcommand{\baselinestretch}{1.2}
\usepackage{listings}
\lstset{escapeinside={<@}{@>}}

\newcommand{\indep}{\mathop{\hspace{0.5mm} \perp\!\!\!\!\!\!\perp\hspace{0.5mm} }}

\usepackage {diagbox}
\usepackage{lscape}
\usepackage{threeparttable}

%\title{A unified formulation of k-means, fuzzy c-means and Gaussian mixture model by the Kolmogorov-Nagumo average}
%\author{
%Osamu Komori\\
%Seikei University\\
%Kichijoji Kitamachi, Musashino, Tokyo 180-8633, Japan\\
%\texttt{komori@st.seikei.ac.jp}\\
%%Katsuhiro Omae\\
%%Kyoto University\\
%%Yoshida Konoecho, Sakyoku, Kyoto 606-8501, Japan\\
%%Akifumi Notsu\\
%%Shizuoka Cancer Center\\
%%Shimo-Nagakubo, Nagaizumi-Cho, Sunto-Gun, Shizuoka 411-8777, Japan\\
%Shinto Eguchi \\
%The Institute of Statistical Mathematics \\
%Midori-cho, Tachikawa Tokyo 190-8562, Japan \\
%\texttt{eguchi@ism.ac.jp} 
%\\}

\date{\today}


\begin{document}
\bibliographystyle{jae.bst}
%\maketitle


\appendix
 \renewcommand{\figurename}{Figure S}
\renewcommand{\tablename}{Table S}
\setcounter{figure}{0}
\setcounter{table}{0}
\def\thesection{\Alph{section}}

\renewcommand{\theequation}{S.\arabic{equation}}
%
%% reset the counter
\setcounter{equation}{0}

\section*{\LARGE Supporting information for ``A unified formulation of k-means, fuzzy c-means and Gaussian mixture model by Kolmogorov-Nagumo average''}
%\begin{center}
{\small
Osamu Komori\\
Seikei University\\
Kichijoji Kitamachi, Musashino, Tokyo 180-8633, Japan\\
Shinto Eguchi\\
The Institute of Statistical Mathematics\\
Midori-cho 10-3, Tachikawa Tokyo 190-8562, Japan\\

%\end{center}


%\maketitle
\appendix
\def\thesection{\Alph{section}}
}

\section{Notations of methods and characteristics of benchmark datasets}\label{S1}
\begin{table}[H]
\caption{Summary of clustering methods}\label{tab1}
\begin{center}
  \begin{tabular}{|c|ccc|}
\hline 
%\diagbox{$\tau$}{$\beta$} & 0&0.5 & 1 \\ \hline
$\tau${\Large\textbackslash} $\beta$ & 0&0.5 & 1 \\ \hline
    0.5&Gaussian &GP  &Pareto\\ 
      1&Gk$_1$    &GPkf$_1$  &Pf$_1$ \\
      10&Gk$_{10}$    &GPkf$_{10}$  &Pf$_{10}$ \\
      100&Gk$_{100}$    &GPkf$_{100}$  &Pf$_{100}$ \\
    $\infty$ &k-means &kf &fuzzy c-means\\ \hline
  \end{tabular}
\end{center}
\end{table}

\begin{table}[H]
%\begin{threeparttable}
\caption{Sample sizes, the number of clusters and dimensions of benchmark datasets}\label{tabS1}
\begin{flushleft}
\scalebox{0.65}{
  \begin{tabular}{|c|cccccccccccccc|}
\hline 
Dataset&Flame&Compound&D31&Aggregation&Glass&Jain&Pathbased&Spiral&R15&Dim1024&A3&Unbalance&S1,S2,S3 $^a$&Birch1,Birch2 $^a$\\ \hline
Sample size ($n$)&240&399&3100&788&214&373&300&312&600&1024&7500&6500&5000&1000\\
Clusters ($K$)&2&6&31&7&7&2&3&3&15&16&50&8&15&100\\
Dimension ($d$)&2&2&2&2&9&2&2&2&2&1024&2&2&2&2\\
\hline 
  \end{tabular}
}
\end{flushleft}
\vspace{-0.5cm}
{\scriptsize
\begin{itemize}
\item[$a$] S1, S2 and S3 have Gaussian clusters with different degrees of cluster overlap. Birch1 has clusters in a regular grid structure; Birch2 has clusters at a sine curve. Birch1 and Birch2 are subsampled to have small sample sizes. 
\item See http://cs.uef.fi/sipu/datasets/ for more details.
\end{itemize}
}

%\end{threeparttable}
\end{table}

\newpage
\setlength{\textheight}{245mm}
\setlength{\textwidth}{193mm}
\setlength{\topmargin}{-10mm}
\setlength{\oddsidemargin}{-70pt}
\setlength{\baselineskip}{10pt}

\section{\large Results of benchmark data with $\Sigma_k\not=I$ in Pareto clustering}\label{S2}

\begin{table}[H]
\caption{The result of Purity ($\Sigma_k\not=I$)\label{tab.p}} 
\begin{center}
%\footnotesize
%\fontsize{10.4pt}{20pt}\selectfont
\scriptsize
%\tiny
\begin{tabular}{llllllllllllllll}
\hline\hline
\multicolumn{1}{l}{Data}&\multicolumn{1}{c}{k-means}&\multicolumn{1}{c}{fuzzy-c}&\multicolumn{1}{c}{GP}&\multicolumn{1}{c}{Pareto}&\multicolumn{1}{c}{Gk$_1$}&\multicolumn{1}{c}{GPkf$_1$}&\multicolumn{1}{c}{Pf$_1$}&\multicolumn{1}{c}{Gk$_{10}$}&\multicolumn{1}{c}{GPkf$_{10}$}&\multicolumn{1}{c}{Pf$_{10}$}&\multicolumn{1}{c}{Gk$_{100}$}&\multicolumn{1}{c}{GPkf$_{100}$}&\multicolumn{1}{c}{Pf$_{100}$}&\multicolumn{1}{c}{PAM}&\multicolumn{1}{c}{Gaussian}\tabularnewline
\hline
Flame&0.829&{\bf 0.854 }&0.796&0.808&0.771&0.796&0.808&0.771&0.796&0.808&0.771&0.796&0.808&0.85&0.746\tabularnewline
Compound&0.789&0.789&0.782&0.767&0.802&0.782&0.767&0.802&0.784&0.767&0.802&0.784&0.769&0.737&{\bf 0.845 }\tabularnewline
D31&0.756&0.822&0.974&0.974&0.973&0.974&0.974&0.973&0.974&0.974&0.973&0.974&0.974&{\bf 0.977 }&0.875\tabularnewline
Aaggregation&0.939&0.871&0.949&0.952&0.948&0.949&0.952&0.948&0.949&0.951&0.948&0.949&0.951&0.945&{\bf 0.956 }\tabularnewline
Glass&{\bf 0.472 }&0.439&0.407&0.355&0.411&0.374&0.355&0.407&0.374&0.355&0.397&0.379&0.355&0.449&0.383\tabularnewline
Jain&{\bf 0.874 }&0.869&0.786&0.815&0.759&0.786&0.812&0.759&0.783&0.81&0.759&0.783&0.81&0.855&0.74\tabularnewline
%leaves&{\bf 0.489 }&0.381&0.036&0.01&0.475&0.01&0.01&0.474&0.01&0.01&0.476&0.01&0.01&0.468&0.428\tabularnewline
Pathbased&0.76&{\bf 0.763 }&0.743&0.753&0.74&0.743&0.753&0.74&0.743&0.753&0.74&0.743&0.753&0.757&0.707\tabularnewline
Spiral&0.343&0.34&0.346&0.349&0.34&0.349&0.346&0.34&0.353&0.346&0.34&0.353&0.346&{\bf 0.369 }&0.349\tabularnewline
R15&{\bf 0.997 }&{\bf 0.997 }&{\bf 0.997 }&{\bf 0.997 }&{\bf 0.997 }&{\bf 0.997 }&{\bf 0.997 }&{\bf 0.997 }&{\bf 0.997 }&{\bf 0.997 }&0.993&{\bf 0.997 }&{\bf 0.997 }&{\bf 0.997 }&{\bf 0.997 }\tabularnewline
Dim1024&0.75&{\bf 1 }&{\bf 1 }&{\bf 1 }&{\bf 1 }&{\bf 1 }&{\bf 1 }&{\bf 1 }&{\bf 1 }&{\bf 1 }&{\bf 1 }&{\bf 1 }&{\bf 1 }&{\bf 1 }&0.806\tabularnewline
a3&0.872&0.853&0.995&0.997&0.994&0.995&0.997&0.994&0.995&0.997&0.994&0.995&0.997&{\bf 0.998 }&0.586\tabularnewline
Unba&{\bf 0.969 }&0.954&{\bf 0.969 }&{\bf 0.969 }&{\bf 0.969 }&{\bf 0.969 }&{\bf 0.969 }&{\bf 0.969 }&{\bf 0.969 }&{\bf 0.969 }&{\bf 0.969 }&{\bf 0.969 }&{\bf 0.969 }&{\bf 0.969 }&0.954\tabularnewline
S1&0.929&0.93&{\bf 0.995 }&0.994&{\bf 0.995 }&{\bf 0.995 }&0.994&{\bf 0.995 }&{\bf 0.995 }&0.994&{\bf 0.995 }&{\bf 0.995 }&0.994&0.993&{\bf 0.995 }\tabularnewline
S2&0.838&0.907&{\bf 0.972 }&0.969&0.97&{\bf 0.972 }&0.969&0.97&{\bf 0.972 }&0.969&0.97&{\bf 0.972 }&0.969&0.97&0.967\tabularnewline
S3&0.754&0.803&{\bf 0.865 }&0.858&0.857&{\bf 0.865 }&0.858&0.857&{\bf 0.865 }&0.858&0.857&{\bf 0.865 }&0.858&0.859&0.841\tabularnewline
Birch1&0.84&0.813&0.894&0.902&0.891&0.894&0.903&0.89&0.891&0.904&0.89&0.891&0.904&{\bf 0.925 }&0.643\tabularnewline
Birch2&0.755&0.736&0.869&{\bf 0.875 }&0.867&0.869&0.874&0.865&0.867&0.874&0.865&0.867&0.874&0.855&0.588\tabularnewline
\hline
\end{tabular}\end{center}
\end{table}


%latex.default(A, file = "f-value(sim25).fold=1.tex", title = "data",     caption = "The result of F values ($\\Sigma_k\\not=I$)")%
\begin{table}[H]
\caption{The result of F values ($\Sigma_k\not=I$)\label{tab.f}} 
\begin{center}
\tiny
\scriptsize
%\fontsize{10.4pt}{20pt}\selectfont
\begin{tabular}{llllllllllllllll}
\hline\hline
\multicolumn{1}{l}{Data}&\multicolumn{1}{c}{k-means}&\multicolumn{1}{c}{fuzzy-c}&\multicolumn{1}{c}{GP}&\multicolumn{1}{c}{Pareto}&\multicolumn{1}{c}{Gk$_1$}&\multicolumn{1}{c}{GPkf$_1$}&\multicolumn{1}{c}{Pf$_1$}&\multicolumn{1}{c}{Gk$_{10}$}&\multicolumn{1}{c}{GPkf$_{10}$}&\multicolumn{1}{c}{Pf$_{10}$}&\multicolumn{1}{c}{Gk$_{100}$}&\multicolumn{1}{c}{GPkf$_{100}$}&\multicolumn{1}{c}{Pf$_{100}$}&\multicolumn{1}{c}{PAM}&\multicolumn{1}{c}{Gaussian}\tabularnewline
\hline
Flame&0.832&{\bf 0.857 }&0.799&0.812&0.774&0.799&0.812&0.774&0.799&0.812&0.774&0.799&0.812&0.853&0.748\tabularnewline
Compound&0.622&0.63&0.614&0.606&0.644&0.615&0.606&0.634&0.616&0.606&0.634&0.616&0.609&0.601&{\bf 0.719 }\tabularnewline
D31&0.758&0.789&0.974&0.974&0.973&0.974&0.974&0.973&0.974&0.974&0.973&0.974&0.974&{\bf 0.977 }&0.877\tabularnewline
Aggregation&0.852&0.755&0.863&0.857&0.867&0.864&0.856&0.868&0.864&0.855&0.868&0.864&0.855&0.848&{\bf 0.876 }\tabularnewline
Glass&{\bf 0.433 }&0.337&0.363&0.375&0.404&0.35&0.375&0.398&0.35&0.375&0.388&0.35&0.375&0.375&0.377\tabularnewline
Jain&{\bf 0.88 }&0.875&0.799&0.826&0.773&0.799&0.824&0.773&0.796&0.821&0.773&0.796&0.821&0.863&0.587\tabularnewline
%leaves&{\bf 0.474 }&0.389&0.047&0.02&0.462&0.02&0.02&0.463&0.02&0.02&0.464&0.02&0.02&0.46&0.424\tabularnewline
Pathbased&0.721&{\bf 0.726 }&0.696&0.711&0.691&0.696&0.711&0.691&0.696&0.711&0.691&0.696&0.711&0.716&0.655\tabularnewline
Spiral&0.352&0.345&0.346&0.346&0.343&0.348&0.343&0.345&0.349&0.343&0.345&0.349&0.343&{\bf 0.377 }&0.347\tabularnewline
R15&{\bf 0.997 }&{\bf 0.997 }&{\bf 0.997 }&{\bf 0.997 }&{\bf 0.997 }&{\bf 0.997 }&{\bf 0.997 }&{\bf 0.997 }&{\bf 0.997 }&{\bf 0.997 }&0.993&{\bf 0.997 }&{\bf 0.997 }&{\bf 0.997 }&{\bf 0.997 }\tabularnewline
Dim1024&0.831&{\bf 1 }&{\bf 1 }&{\bf 1 }&{\bf 1 }&{\bf 1 }&{\bf 1 }&{\bf 1 }&{\bf 1 }&{\bf 1 }&{\bf 1 }&{\bf 1 }&{\bf 1 }&{\bf 1 }&0.853\tabularnewline
A3&0.86&0.824&0.995&0.997&0.994&0.995&0.997&0.994&0.995&0.997&0.994&0.995&0.997&{\bf 0.998 }&0.689\tabularnewline
Unba&0.867&0.749&0.778&0.776&0.78&0.779&0.776&0.78&0.778&0.776&0.78&0.778&0.776&0.78&{\bf 0.941 }\tabularnewline
S1&0.944&0.928&{\bf 0.995 }&0.994&{\bf 0.995 }&{\bf 0.995 }&0.994&{\bf 0.995 }&{\bf 0.995 }&0.994&{\bf 0.995 }&{\bf 0.995 }&0.994&0.993&{\bf 0.995 }\tabularnewline
S2&0.832&0.906&{\bf 0.972 }&0.969&0.97&{\bf 0.972 }&0.969&0.97&{\bf 0.972 }&0.969&0.97&{\bf 0.972 }&0.969&0.97&0.966\tabularnewline
S3&0.758&0.801&{\bf 0.864 }&0.857&0.856&{\bf 0.864 }&0.857&0.856&{\bf 0.864 }&0.857&0.856&{\bf 0.864 }&0.857&0.858&0.843\tabularnewline
Birch1&0.826&0.783&0.885&0.891&0.88&0.885&0.892&0.879&0.882&0.893&0.879&0.882&0.893&{\bf 0.912 }&0.666\tabularnewline
Birch2&0.724&0.715&0.86&{\bf 0.863 }&0.857&0.86&0.862&0.855&0.858&0.862&0.855&0.858&0.862&0.832&0.645\tabularnewline
\hline
\end{tabular}\end{center}
\end{table}

%latex.default(A, file = "CI(sim25).fold=1.tex", title = "data",     caption = "The result of Centroid index ($\\Sigma_k\\not=I$)")%
\begin{table}[H]
\caption{The result of Centroid index ($\Sigma_k\not=I$)\label{tab.c}} 
\begin{center}
\tiny
\scriptsize
%\fontsize{10.4pt}{20pt}\selectfont
\begin{tabular}{llllllllllllllll}
\hline\hline
\multicolumn{1}{l}{Data}&\multicolumn{1}{c}{k-means}&\multicolumn{1}{c}{fuzzy-c}&\multicolumn{1}{c}{GP}&\multicolumn{1}{c}{Pareto}&\multicolumn{1}{c}{Gk$_1$}&\multicolumn{1}{c}{GPkf$_1$}&\multicolumn{1}{c}{Pf$_1$}&\multicolumn{1}{c}{Gk$_{10}$}&\multicolumn{1}{c}{GPkf$_{10}$}&\multicolumn{1}{c}{Pf$_{10}$}&\multicolumn{1}{c}{Gk$_{100}$}&\multicolumn{1}{c}{GPkf$_{100}$}&\multicolumn{1}{c}{Pf$_{100}$}&\multicolumn{1}{c}{PAM}&\multicolumn{1}{c}{Gaussian}\tabularnewline
\hline
Flame&{\bf 0 }&{\bf 0 }&{\bf 0 }&{\bf 0 }&{\bf 0 }&{\bf 0 }&{\bf 0 }&{\bf 0 }&{\bf 0 }&{\bf 0 }&{\bf 0 }&{\bf 0 }&{\bf 0 }&{\bf 0 }&{\bf 0 }\tabularnewline
Compound&{\bf 2 }&3&{\bf 2 }&{\bf 2 }&{\bf 2 }&{\bf 2 }&{\bf 2 }&{\bf 2 }&{\bf 2 }&{\bf 2 }&{\bf 2 }&{\bf 2 }&{\bf 2 }&{\bf 2 }&{\bf 2 }\tabularnewline
D31&7&5&{\bf 0 }&{\bf 0 }&{\bf 0 }&{\bf 0 }&{\bf 0 }&{\bf 0 }&{\bf 0 }&{\bf 0 }&{\bf 0 }&{\bf 0 }&{\bf 0 }&{\bf 0 }&3\tabularnewline
Aggregation&{\bf 1 }&2&{\bf 1 }&{\bf 1 }&{\bf 1 }&{\bf 1 }&{\bf 1 }&{\bf 1 }&{\bf 1 }&{\bf 1 }&{\bf 1 }&{\bf 1 }&{\bf 1 }&{\bf 1 }&{\bf 1 }\tabularnewline
Glass&3&3&3&3&3&3&3&2&3&3&2&3&3&4&{\bf 1 }\tabularnewline
Jain&{\bf 0 }&{\bf 0 }&{\bf 0 }&{\bf 0 }&{\bf 0 }&{\bf 0 }&{\bf 0 }&{\bf 0 }&{\bf 0 }&{\bf 0 }&{\bf 0 }&{\bf 0 }&{\bf 0 }&{\bf 0 }&1\tabularnewline
%leaves&{\bf 31 }&49&40&40&42&37&37&42&38&38&42&38&38&38&34\tabularnewline
Pathbased&{\bf 1 }&{\bf 1 }&{\bf 1 }&{\bf 1 }&{\bf 1 }&{\bf 1 }&{\bf 1 }&{\bf 1 }&{\bf 1 }&{\bf 1 }&{\bf 1 }&{\bf 1 }&{\bf 1 }&{\bf 1 }&{\bf 1 }\tabularnewline
Spiral&1&1&{\bf 0 }&{\bf 0 }&{\bf 0 }&{\bf 0 }&{\bf 0 }&{\bf 0 }&{\bf 0 }&{\bf 0 }&{\bf 0 }&{\bf 0 }&{\bf 0 }&1&{\bf 0 }\tabularnewline
R15&{\bf 0 }&{\bf 0 }&{\bf 0 }&{\bf 0 }&{\bf 0 }&{\bf 0 }&{\bf 0 }&{\bf 0 }&{\bf 0 }&{\bf 0 }&{\bf 0 }&{\bf 0 }&{\bf 0 }&{\bf 0 }&{\bf 0 }\tabularnewline
Dim1024&4&{\bf 0 }&{\bf 0 }&{\bf 0 }&{\bf 0 }&{\bf 0 }&{\bf 0 }&{\bf 0 }&{\bf 0 }&{\bf 0 }&{\bf 0 }&{\bf 0 }&{\bf 0 }&{\bf 0 }&{\bf 0 }\tabularnewline
A3&6&7&{\bf 0 }&{\bf 0 }&{\bf 0 }&{\bf 0 }&{\bf 0 }&{\bf 0 }&{\bf 0 }&{\bf 0 }&{\bf 0 }&{\bf 0 }&{\bf 0 }&{\bf 0 }&18\tabularnewline
Unba&{\bf 2 }&3&{\bf 2 }&{\bf 2 }&{\bf 2 }&{\bf 2 }&{\bf 2 }&{\bf 2 }&{\bf 2 }&{\bf 2 }&{\bf 2 }&{\bf 2 }&{\bf 2 }&{\bf 2 }&3\tabularnewline
S1&1&1&{\bf 0 }&{\bf 0 }&{\bf 0 }&{\bf 0 }&{\bf 0 }&{\bf 0 }&{\bf 0 }&{\bf 0 }&{\bf 0 }&{\bf 0 }&{\bf 0 }&{\bf 0 }&{\bf 0 }\tabularnewline
S2&2&1&{\bf 0 }&{\bf 0 }&{\bf 0 }&{\bf 0 }&{\bf 0 }&{\bf 0 }&{\bf 0 }&{\bf 0 }&{\bf 0 }&{\bf 0 }&{\bf 0 }&{\bf 0 }&{\bf 0 }\tabularnewline
S3&2&1&{\bf 0 }&{\bf 0 }&{\bf 0 }&{\bf 0 }&{\bf 0 }&{\bf 0 }&{\bf 0 }&{\bf 0 }&{\bf 0 }&{\bf 0 }&{\bf 0 }&{\bf 0 }&{\bf 0 }\tabularnewline
Birch1&12 &18&{\bf 4}&{\bf 4}&{\bf 4}&5&{\bf 4}&{\bf 4}&5&{\bf 4}&{\bf 4}&5&{\bf 4}&{\bf 4}&34\tabularnewline
Birch2&23 &25&{\bf 8}&9&{\bf 8}&{\bf 8}&9&{\bf 8}&9&9&{\bf 8}&9&9&9&49\tabularnewline
\hline
\end{tabular}\end{center}
\end{table}

\newpage

\section{\large Results of benchmark data with $\Sigma_k=I$ in Pareto clustering}\label{appendixC}

\begin{flushleft}
%\begin{landscape}
%
%%latex.default(A, file = "purity(sim25I).fold=1.tex", title = "data",     caption = "The result of Purity ($\\Sigma_k=I$)")%
\begin{table}[H]
\caption{The result of Purity ($\Sigma_k=I$)\label{tabS.p}} 
\begin{center}
%\scriptsize
\tiny
\scriptsize
\begin{tabular}{llllllllllllllll}
\hline\hline
\multicolumn{1}{l}{data}&\multicolumn{1}{c}{k-means}&\multicolumn{1}{c}{fuzzy-c}&\multicolumn{1}{c}{GP}&\multicolumn{1}{c}{Pareto}&\multicolumn{1}{c}{Gk$_1$}&\multicolumn{1}{c}{GPkf$_1$}&\multicolumn{1}{c}{Pf$_1$}&\multicolumn{1}{c}{Gk$_{10}$}&\multicolumn{1}{c}{GPkf$_{10}$}&\multicolumn{1}{c}{Pf$_{10}$}&\multicolumn{1}{c}{Gk$_{100}$}&\multicolumn{1}{c}{GPkf$_{100}$}&\multicolumn{1}{c}{Pf$_{100}$}&\multicolumn{1}{c}{PAM}&\multicolumn{1}{c}{Gaussian}\tabularnewline
\hline
Flame&0.829&{\bf 0.854 }&0.637&0.637&0.771&0.779&0.762&0.758&0.771&0.783&0.758&0.771&0.783&0.85&0.746\tabularnewline
Compound&0.789&0.789&0.729&0.737&0.802&0.762&0.739&0.797&0.787&0.757&0.797&0.784&0.764&0.737&{\bf 0.845 }\tabularnewline
D31&0.756&0.822&0.286&0.356&0.498&0.609&0.567&0.965&0.967&0.963&0.972&0.973&0.973&{\bf 0.977 }&0.875\tabularnewline
Aggregation&0.939&0.871&0.954&0.952&0.954&{\bf 0.956 }&0.952&0.954&{\bf 0.956 }&0.953&0.954&{\bf 0.956 }&0.953&0.945&{\bf 0.956 }\tabularnewline
Glass&{\bf 0.472 }&0.439&0.388&0.355&0.444&0.355&0.355&0.411&0.36&0.355&0.416&0.36&0.355&0.449&0.383\tabularnewline
Jain&{\bf 0.874 }&0.869&0.861&{\bf 0.874 }&0.855&0.858&0.861&0.842&0.855&0.861&0.842&0.855&0.861&0.855&0.74\tabularnewline
%leaves&{\bf 0.489 }&0.381&0.302&0.234&0.468&0.36&0.262&0.478&0.463&0.346&0.478&0.466&0.36&0.468&0.428\tabularnewline
Pathbased&0.76&{\bf 0.763 }&0.657&0.633&0.737&0.64&0.633&0.747&0.74&0.727&0.747&0.74&0.73&0.757&0.707\tabularnewline
Spiral&0.343&0.34&{\bf 0.513 }&0.423&0.372&0.369&0.375&0.362&0.356&0.356&0.362&0.356&0.356&0.369&0.349\tabularnewline
R15&{\bf 0.997 }&{\bf 0.997 }&0.58&0.55&0.755&0.795&0.74&0.992&0.992&0.992&0.993&0.993&{\bf 0.997 }&{\bf 0.997 }&{\bf 0.997 }\tabularnewline
Dim1024&0.75&{\bf 1 }&{\bf 1 }&{\bf 1 }&{\bf 1 }&{\bf 1 }&{\bf 1 }&{\bf 1 }&{\bf 1 }&{\bf 1 }&{\bf 1 }&{\bf 1 }&{\bf 1 }&{\bf 1 }&0.806\tabularnewline
A3&0.872&0.853&0.301&0.274&0.492&0.587&0.554&0.928&0.962&0.95&0.99&0.992&0.992&{\bf 0.998 }&0.586\tabularnewline
Unba&{\bf 0.969 }&0.954&0.338&0.338&0.67&0.858&0.808&{\bf 0.969 }&{\bf 0.969 }&{\bf 0.969 }&{\bf 0.969 }&{\bf 0.969 }&{\bf 0.969 }&{\bf 0.969 }&0.954\tabularnewline
S1&0.929&0.93&0.61&0.509&0.713&0.772&0.655&0.993&0.994&0.994&0.993&0.994&{\bf 0.995 }&0.993&{\bf 0.995 }\tabularnewline
S2&0.838&0.907&0.517&0.422&0.568&0.746&0.651&0.966&0.969&0.964&0.966&{\bf 0.97 }&0.965&{\bf 0.97 }&0.967\tabularnewline
S3&0.754&0.803&0.507&0.469&0.608&0.596&0.538&0.848&0.849&0.844&0.848&0.85&0.845&{\bf 0.859 }&0.841\tabularnewline
Birch1&0.84&0.813&0.324&0.288&0.407&0.437&0.438&0.694&0.711&0.691&0.885&0.892&0.891&{\bf 0.925 }&0.643\tabularnewline
Birch2&0.755&0.736&0.277&0.278&0.269&0.359&0.415&0.393&0.495&0.512&0.749&0.758&0.752&{\bf 0.855 }&0.588\tabularnewline
\hline
\end{tabular}\end{center}
\end{table}


\end{flushleft}


%\end{landscape}

\begin{flushleft}
%\newpage

%\begin{landscape}

%latex.default(A, file = "f-value(sim25I).fold=1.tex", title = "data",     caption = "The result of F values ($\\Sigma_k=I$)")%
\begin{table}[H]
\caption{The result of F values ($\Sigma_k=I$)\label{tabS.f}} 
\begin{center}
\tiny
\scriptsize
\begin{tabular}{llllllllllllllll}
\hline\hline
\multicolumn{1}{l}{data}&\multicolumn{1}{c}{k-means}&\multicolumn{1}{c}{fuzzy-c}&\multicolumn{1}{c}{GP}&\multicolumn{1}{c}{Pareto}&\multicolumn{1}{c}{Gk$_1$}&\multicolumn{1}{c}{GPkf$_1$}&\multicolumn{1}{c}{Pf$_1$}&\multicolumn{1}{c}{Gk$_{10}$}&\multicolumn{1}{c}{GPkf$_{10}$}&\multicolumn{1}{c}{Pf$_{10}$}&\multicolumn{1}{c}{Gk$_{100}$}&\multicolumn{1}{c}{GPkf$_{100}$}&\multicolumn{1}{c}{Pf$_{100}$}&\multicolumn{1}{c}{PAM}&\multicolumn{1}{c}{Gaussian}\tabularnewline
\hline
Flame&0.832&{\bf 0.857 }&0.644&0.638&0.774&0.783&0.766&0.761&0.774&0.787&0.761&0.774&0.787&0.853&0.748\tabularnewline
Compound&0.622&0.63&0.701&0.673&{\bf 0.772 }&0.762&0.726&0.628&0.618&0.592&0.633&0.62&0.597&0.601&0.719\tabularnewline
D31&0.758&0.789&0.35&0.419&0.537&0.645&0.596&0.965&0.967&0.962&0.972&0.973&0.973&{\bf 0.977 }&0.877\tabularnewline
Aggregation&0.852&0.755&0.871&0.865&0.876&0.874&0.868&{\bf 0.879 }&0.875&0.869&{\bf 0.879 }&0.875&0.869&0.848&0.876\tabularnewline
Glass&{\bf 0.433 }&0.337&0.356&0.375&0.38&0.359&0.375&0.336&0.357&0.375&0.339&0.358&0.375&0.375&0.377\tabularnewline
Jain&{\bf 0.88 }&0.875&0.868&{\bf 0.88 }&0.863&0.866&0.868&0.851&0.863&0.868&0.851&0.863&0.868&0.863&0.587\tabularnewline
%leaves&{\bf 0.474 }&0.389&0.317&0.261&0.457&0.369&0.286&0.465&0.459&0.355&0.465&0.46&0.367&0.46&0.424\tabularnewline
Pathbased&0.721&{\bf 0.726 }&0.65&0.652&0.686&0.656&0.653&0.701&0.691&0.67&0.701&0.691&0.675&0.716&0.655\tabularnewline
Spiral&0.352&0.345&{\bf 0.512 }&0.424&0.372&0.368&0.375&0.365&0.358&0.357&0.365&0.358&0.357&0.377&0.347\tabularnewline
R15&{\bf 0.997 }&{\bf 0.997 }&0.59&0.582&0.762&0.787&0.732&0.992&0.992&0.992&0.993&0.993&{\bf 0.997 }&{\bf 0.997 }&{\bf 0.997 }\tabularnewline
Dim1024&0.831&{\bf 1 }&{\bf 1 }&{\bf 1 }&{\bf 1 }&{\bf 1 }&{\bf 1 }&{\bf 1 }&{\bf 1 }&{\bf 1 }&{\bf 1 }&{\bf 1 }&{\bf 1 }&{\bf 1 }&0.853\tabularnewline
A3&0.86&0.824&0.378&0.35&0.549&0.622&0.589&0.925&0.962&0.949&0.99&0.992&0.992&{\bf 0.998 }&0.689\tabularnewline
Unba&0.867&0.749&0.502&0.5&0.714&0.865&0.806&0.942&0.949&{\bf 0.963 }&0.778&0.781&0.785&0.78&0.941\tabularnewline
S1&0.944&0.928&0.649&0.581&0.752&0.801&0.682&0.993&0.994&0.994&0.993&0.994&{\bf 0.995 }&0.993&{\bf 0.995 }\tabularnewline
S2&0.832&0.906&0.548&0.478&0.62&0.761&0.669&0.966&0.968&0.964&0.966&0.969&0.965&{\bf 0.97 }&0.966\tabularnewline
S3&0.758&0.801&0.53&0.506&0.619&0.604&0.56&0.846&0.848&0.842&0.846&0.848&0.844&{\bf 0.858 }&0.843\tabularnewline
Birch1&0.826&0.783&0.353&0.32&0.424&0.452&0.464&0.69&0.708&0.68&0.875&0.883&0.881&{\bf 0.912 }&0.666\tabularnewline
Birch2&0.724&0.715&0.317&0.315&0.299&0.395&0.464&0.439&0.53&0.551&0.759&0.77&0.747&{\bf 0.832 }&0.645\tabularnewline
\hline
\end{tabular}\end{center}
\end{table}


\end{flushleft}
%\end{landscape}

%\newpage

%\begin{landscape}

\begin{flushleft}
%latex.default(A, file = "CI(sim25I).fold=1.tex", title = "data",     caption = "The result of Centroid index ($\\Sigma_k=I$)")%
\begin{table}[H]
\caption{The result of Centroid index ($\Sigma_k=I$)\label{tabS.c}} 
\begin{center}
\tiny
\scriptsize
\begin{tabular}{llllllllllllllll}
\hline\hline
\multicolumn{1}{l}{data}&\multicolumn{1}{c}{k-means}&\multicolumn{1}{c}{fuzzy-c}&\multicolumn{1}{c}{GP}&\multicolumn{1}{c}{Pareto}&\multicolumn{1}{c}{Gk$_1$}&\multicolumn{1}{c}{GPkf$_1$}&\multicolumn{1}{c}{Pf$_1$}&\multicolumn{1}{c}{Gk$_{10}$}&\multicolumn{1}{c}{GPkf$_{10}$}&\multicolumn{1}{c}{Pf$_{10}$}&\multicolumn{1}{c}{Gk$_{100}$}&\multicolumn{1}{c}{GPkf$_{100}$}&\multicolumn{1}{c}{Pf$_{100}$}&\multicolumn{1}{c}{PAM}&\multicolumn{1}{c}{Gaussian}\tabularnewline
\hline
Flame&{\bf 0 }&{\bf 0 }&1&1&{\bf 0 }&{\bf 0 }&{\bf 0 }&{\bf 0 }&{\bf 0 }&{\bf 0 }&{\bf 0 }&{\bf 0 }&{\bf 0 }&{\bf 0 }&{\bf 0 }\tabularnewline
Compound&{\bf 2 }&{\bf 2 }&3&3&3&3&{\bf 2 }&{\bf 2 }&{\bf 2 }&{\bf 2 }&{\bf 2 }&{\bf 2 }&{\bf 2 }&{\bf 2 }&{\bf 2 }\tabularnewline
D31&7&6&28&29&21&20&23&2&2&3&{\bf 1 }&{\bf 1 }&{\bf 1 }&{\bf 1 }&4\tabularnewline
Aggregation&{\bf 1 }&2&{\bf 1 }&{\bf 1 }&{\bf 1 }&{\bf 1 }&{\bf 1 }&{\bf 1 }&{\bf 1 }&{\bf 1 }&{\bf 1 }&{\bf 1 }&{\bf 1 }&{\bf 1 }&{\bf 1 }\tabularnewline
Glass&3&{\bf 2 }&{\bf 2 }&4&{\bf 2 }&{\bf 2 }&3&{\bf 2 }&{\bf 2 }&{\bf 2 }&{\bf 2 }&{\bf 2 }&{\bf 2 }&3&{\bf 2 }\tabularnewline
Jain&{\bf 0 }&{\bf 0 }&{\bf 0 }&{\bf 0 }&{\bf 0 }&{\bf 0 }&{\bf 0 }&{\bf 0 }&{\bf 0 }&{\bf 0 }&{\bf 0 }&{\bf 0 }&{\bf 0 }&{\bf 0 }&{\bf 0 }\tabularnewline
%leaves&{\bf 32 }&56&56&66&37&50&60&36&38&52&37&39&47&41&33\tabularnewline
Pathbased&{\bf 1 }&{\bf 1 }&2&2&{\bf 1 }&{\bf 1 }&{\bf 1 }&{\bf 1 }&{\bf 1 }&{\bf 1 }&{\bf 1 }&{\bf 1 }&{\bf 1 }&{\bf 1 }&{\bf 1 }\tabularnewline
Spiral&2&2&2&2&2&2&2&2&2&2&2&2&{\bf 1 }&2&{\bf 1 }\tabularnewline
R15&{\bf 0 }&{\bf 0 }&14&14&7&7&7&{\bf 0 }&{\bf 0 }&{\bf 0 }&{\bf 0 }&{\bf 0 }&{\bf 0 }&{\bf 0 }&{\bf 0 }\tabularnewline
Dim1024&4&{\bf 0 }&{\bf 0 }&{\bf 0 }&{\bf 0 }&{\bf 0 }&{\bf 0 }&{\bf 0 }&{\bf 0 }&{\bf 0 }&{\bf 0 }&{\bf 0 }&{\bf 0 }&{\bf 0 }&{\bf 0 }\tabularnewline
A3&6&7&46&47&38&34&39&7&7&10&{\bf 0 }&1&1&{\bf 0 }&18\tabularnewline
Unba&{\bf 2 }&3&5&5&3&3&3&{\bf 2 }&{\bf 2 }&{\bf 2 }&{\bf 2 }&{\bf 2 }&{\bf 2 }&{\bf 2 }&3\tabularnewline
S1&1&1&12&12&8&9&9&{\bf 0 }&{\bf 0 }&{\bf 0 }&{\bf 0 }&{\bf 0 }&{\bf 0 }&{\bf 0 }&{\bf 0 }\tabularnewline
S2&2&1&11&13&8&8&9&{\bf 0 }&{\bf 0 }&{\bf 0 }&{\bf 0 }&{\bf 0 }&{\bf 0 }&{\bf 0 }&{\bf 0 }\tabularnewline
S3&4&{\bf 1 }&13&13&6&7&9&2&2&2&2&2&2&2&2\tabularnewline
Birch1&{\bf 16 }&18&93&96&81&75&72&38&38&39&4&4&6&6&34\tabularnewline
Birch2&27&27&93&93&91&86&84&51&54&56&21&23&22&{\bf 14 }&49\tabularnewline
\hline
\end{tabular}\end{center}
\end{table}

\end{flushleft}

\newpage


\setlength{\topmargin}{-10mm}
\setlength{\oddsidemargin}{-4mm}
\setlength{\evensidemargin}{2mm}
\setlength{\textwidth}{170mm}
\setlength{\textheight}{225mm}
\setlength{\columnsep}{10mm}

\section{Tuning of parameters $\tau$ and $\beta$}\label{appendixD}

We discuss a sample based selection of tuning parameters $\beta$ and $\tau$, in which
the estimator for the vector $\mu$ of cluster centers depends on $\beta$ and $\tau$ as
\begin{eqnarray}\label{TL}
     \hat{\mu}_{\tau,\beta}= \argmin_{\mu}  L_{\tau,\beta}(\mu).
\end{eqnarray}
Here we consider $L_{\tau,\beta}(\mu)$ instead of $L_{\tau,\beta}(\theta)$ for simplicity. 
We fix the loss function to assess $\hat{\mu}_{\tau,\beta}$, so that the loss function is independent of $\beta$ and $\tau$.
For example, we adopt the loss function of   fuzzy c-means as
\begin{eqnarray}
    L_{0}(\mu) =\sum_{i=1}^n \Big(\frac{1}{K}\sum_{k=1}^K  \|x_i-\mu_k\|
    ^{\frac{2}{1-m_0}} \Big)^{1-m_0},
\end{eqnarray} 
where $m_0$ is a fixed constant. 
Henceforth, we call $L_{0}(\mu)$ the anchor loss function.
There arises a serious problem due to overlearning if we naively take the argument  to minimize 
$L_{0}( \hat{\mu}_{\tau,\beta})$ in $(\beta,\tau)$ for the selection.
In fact, we employ the same data set to evaluate $L_0(\mu)$ and $\hat{\mu}_{\tau,\beta}$,
in which the anchor loss function $L_0(\mu)$ plugged-in  $\mu= \hat{\mu}_{\tau,\beta}$
is written by
\begin{eqnarray}\label{anchor}
    L_{0}(\hat{\mu}_{\tau,\beta})=\sum_{i=1}^n \Big(\frac{1}{K}\sum_{k=1}^K  \|x_i-\hat{\mu}_{\tau,\beta}{}_k\|
    ^{\frac{2}{1-m_0}} \Big)^{1-m_0},
\end{eqnarray} 
which gives bias from the dependence between $x_i$ and $\hat{\mu}_{\tau,\beta}$.
If $\{x_i\}$ in $(\ref{anchor})$ are independent of the data set used in $(\ref{TL})$, a biased aspect
would not occur.
We build on a method based on the leave-one-out cross validation with a low  computational cost. 
For simplicity in the subsequent discussion we write
\begin{eqnarray}%\label{L}
     L_{0}(\mu)  = \sum_{i=1}^n \ell_{0}(x_i,\mu)
\end{eqnarray}
and
\begin{eqnarray}%\label{L}
      L_{\tau,\beta}(\mu)= \sum_{i=1}^n \ell_{\tau,\beta}(x_i,\mu),
\end{eqnarray}
where
\begin{eqnarray}%\label{L}
&&   \ell_{0}(x,\mu)=  \Big(\frac{1}{K}\sum_{k=1}^K  \|x -\mu_k\|
    ^{\frac{2}{1-m_0}} \Big)^{1-m_0} \\
&&   \ell_{\tau,\beta}(x,\mu) = \frac{1}{\tau\beta}\Big[\Big\{\frac{1}{K}
            \sum_{k=1}^K (1+\tau \beta \|x -\mu_k\|^2)^{-\frac{1}{\beta}}\Big\}^{{-\beta}}-1\Big].
\end{eqnarray}
Then the leave-one-one statistic is given by
\begin{eqnarray}%\label{L}
      {\rm LOO}(\beta,\tau) =  \sum_{i=1}^n \ell_0(x_i,{\mu_{\tau,\beta}^{(-i)}}),
\end{eqnarray}
where
\begin{eqnarray}%\label{L}
              {\mu_{\tau,\beta}^{(-i)}} = \argmin_{\mu}  \sum_{j\ne i}^n \ell_{\tau,\beta}(x_j,\mu).
\end{eqnarray}
Thus, ${\rm LOO}(\beta,\tau)$ prevents from overlearning because $x_i$
and ${\mu_{\tau,\beta}^{(-i)}}$ are statistically independent. However it incurs a high cost to compute
the validated estimates ${\mu_{\tau,\beta}^{(-i)}}$ as follows.
Here, we consider an approximated analogue for ${\rm LOO}(\beta,\tau)$.
By the definition of ${\mu_{\tau,\beta}^{(-i)}}$,   
\begin{eqnarray}%\label{L}
  \sum_{j\ne i}  \frac{\partial}{\partial\mu}\ell_{\tau,\beta}(x_j,{\mu_{\tau,\beta}^{(-i)}})=0, 
\end{eqnarray}
which means
\begin{eqnarray}%\label{L}
  \sum_{j=1}^n \frac{\partial}{\partial\mu}\ell_{\tau,\beta}(x_j,{\mu_{\tau,\beta}^{(-i)}}) =
  \frac{\partial}{\partial\mu}\ell_{\tau,\beta}(x_i,{\mu_{\tau,\beta}^{(-i)}}),
\end{eqnarray}
and is approximately given by
\begin{eqnarray}%\label{L}
  \sum_{j=1}^n \frac{\partial^2}{\partial\mu\partial\mu^\top}
  \ell_{\tau,\beta}(x_j,\hat{\mu}_{\tau,\beta})(\hat{\mu}_{\tau,\beta}-{\mu_{\tau,\beta}^{(-i)}}) 
  =
  \frac{\partial}{\partial\mu}\ell_{\tau,\beta}(x_i,{\mu_{\tau,\beta}^{(-i)}})+o_{\rm P}(1).
\end{eqnarray}
Therefore we conclude that
\begin{eqnarray}%\label{L}
\hat{\mu}_{\tau,\beta}-{\mu_{\tau,\beta}^{(-i)}} 
  =h_{\beta.\tau}(x_i) +o_{\rm P}(n^{-1}).
\end{eqnarray}
where
\begin{eqnarray}%\label{L}
h_{\beta.\tau}(x_i)=\Big\{ \sum_{j=1}^n \frac{\partial^2}{\partial\mu\partial\mu^\top}
  \ell_{\tau,\beta}(x_j,\hat{\mu}_{\tau,\beta})\Big\}^{-1}
  \frac{\partial}{\partial\mu}\ell_{\tau,\beta}(x_i,{\hat\mu_{\tau,\beta}}).
\end{eqnarray}
In accordance with this, we have an approximation for ${\rm LOO}(\beta,\tau)$  by
\begin{eqnarray}%\label{L}
      \widetilde{\rm LOO}(\beta,\tau) =  \sum_{i=1}^n \ell_0
       (x_i, \hat{\mu}_{\tau,\beta}-h_{\beta.\tau}(x_i))
\end{eqnarray}
and the expanded version
\begin{eqnarray}%\label{L}
      \widetilde{\rm LOO}_1(\beta,\tau) =  L_0(\hat{\mu}_{\tau,\beta})-\sum_{i=1}^n 
      \frac{\partial}{\partial\mu^\top}\ell_0
       (x_i, \hat{\mu}_{\tau,\beta})h_{\beta.\tau}(x_i).
\end{eqnarray}
Hence, we propose a selection method by
\begin{eqnarray}%\label{L}
     (\hat{\beta},\hat{\tau}) = \argmin_{\tau,\beta}
     \widetilde{\rm LOO}(\beta,\tau).
\end{eqnarray}


\begin{eqnarray}
 \ell_{\tau,\beta}(x,\mu)
&=& \frac{1}{\tau\beta}\Big[\Big\{\frac{1}{K}
            \sum_{k=1}^K (1+\tau \beta \|x -\mu_k\|^2)^{-\frac{1}{\beta}}\Big\}^{{-\beta}}-1\Big]\\
&=&\frac1{\tau\beta}\bigg[\bigg\{\frac1K\sum_{k=1}^Kw(x,\mu_k)\bigg\}^{-\beta}-1\bigg]\\
&=&\frac1{\tau\beta}(\overline w(x,\mu)^{-\beta}-1),
\end{eqnarray}
where
\begin{eqnarray}
w(x,\mu_k)&=&(1+\tau \beta \|x -\mu_k\|^2)^{-\frac{1}{\beta}}\\
{\overline w}(x,\mu)&=&\frac1K\sum_{k=1}^Kw(x,\mu_k).
\end{eqnarray}
Here we have
\begin{eqnarray}
\frac{\partial}{\partial\mu_k}\ell_{\tau,\beta}(x,\mu)
&=&\frac1{\tau\beta}(-\beta) {\overline w}(x,\mu)^{-\beta-1}\frac1K\frac{\partial}{\partial\mu_k}w(x,\mu_k)\\
&=&-\frac1{\tau K}{\overline w}(x,\mu)^{-\beta-1}(-\frac1\beta)(1+\tau \beta \|x -\mu_k\|^2)^{-\frac{1+\beta}{\beta}}2\tau\beta(x-\mu_k)(-1)\\
&=&-\frac2K{\overline w}(x,\mu)^{-\beta-1}w(x,\mu_k)^{1+\beta}(x-\mu_k)\\
&=&-\frac2K\bigg(\frac{w(x,\mu_k)}{\frac1K\sum_{i=1}^Kw(x,\mu_k)}\bigg)^{1+\beta}(x-\mu_k)\\
&=&-2K^\beta\bigg(\frac{w(x,\mu_k)}{\sum_{i=1}^Kw(x,\mu_k)}\bigg)^{1+\beta}(x-\mu_k)
\end{eqnarray}
For $k\not=m$ we have
\begin{align}
&\frac{\partial}{\partial\mu_k\partial\mu_m^\top}\ell_{\tau,\beta}(x,\mu)\\
&=-\frac2Kw(x,\mu_k)^{1+\beta}(x-\mu_k)\frac{\partial}{\partial \mu_m^\top}{\overline w}(x,\mu)^{-\beta-1}+
\frac2K{\overline w}(x,\mu)^{-\beta-1}\frac{\partial}{\partial \mu_m^\top}\{w(x,\mu_k)^{1+\beta}(x-\mu_k)\}\\
&=-\frac2Kw(x,\mu_k)^{1+\beta}(x-\mu_k)\frac{\partial}{\partial \mu_m^\top}{\overline w}(x,\mu)^{-\beta-1}\\
&=-\frac2Kw(x,\mu_k)^{1+\beta}(x-\mu_k)(-\beta-1){\overline w}(x,\mu)^{-\beta-2}\frac1K\frac{\partial}{\partial\mu_m^\top}w(x,\mu_m)\\
&=\frac{2(1+\beta)}{K^2}w(x,\mu_k)^{1+\beta}{\overline w}(x,\mu)^{-\beta-2}(x-\mu_k)(-\frac1\beta)(1+\tau\beta\|x-\mu_m\|^2)^{-\frac{1+\beta}{\beta}}2\tau\beta(x-\mu_m)^\top(-1)\\
&=\frac{4\tau(1+\beta)}{K^2}{\overline w}(x,\mu)^{-\beta-2}w(x,\mu_k)^{1+\beta}w(x,\mu_m)^{1+\beta}(x-\mu_k)(x-\mu_m)^\top
\end{align}
And we have
\begin{align}
&\frac{\partial}{\partial \mu_k^\top}\{w(x,\mu_k)^{1+\beta}(x-\mu_k)\}\\
&=(x-\mu_k)(-\frac{1+\beta}{\beta})(1+\tau\beta\|x-\mu_k\|^2)^{-\frac{1+2\beta}{\beta}}2\tau\beta(x-\mu_k)^\top(-1)+w(x,\mu_k)^{1+\beta}I(-1)\\
&=2\tau(1+\beta)w(x,\mu_k)^{1+2\beta}(x-\mu_k)(x-\mu_k)^\top-w(x,\mu_k)^{1+\beta}I
\end{align}
Hence for $k=m$, we have
\begin{align}
\frac{\partial}{\partial\mu_k\partial\mu_k^\top}\ell_{\tau,\beta}(x,\mu)
&=\frac{4\tau(1+\beta)}{K^2}{\overline w}(x,\mu)^{-\beta-2}w(x,\mu_k)^{2(1+\beta)}(x-\mu_k)(x-\mu_k)^\top\\
&+\frac2K{\overline w}(x,\mu)^{-\beta-1}\bigg\{2\tau(1+\beta)w(x,\mu_k)^{1+2\beta}(x-\mu_k)(x-\mu_k)^\top-w(x,\mu_k)^{1+\beta}I\bigg\}
\end{align}
Hence we have
\begin{align}
&\frac{\partial}{\partial\mu_k\partial\mu_m^\top}\ell_{\tau,\beta}(x,\mu)\\
=&\frac{4\tau(1+\beta)}{K^2}{\overline w}(x,\mu)^{-\beta-2}w(x,\mu_k)^{1+\beta}\Big\{w(x,\mu_m)^{1+\beta}+\delta_{km}K{\overline w}(x,\mu)w(x,\mu_m)^\beta\Big\}(x-\mu_k)(x-\mu_m)^\top\\
&-\frac2K\delta_{km}{\overline w}(x,\mu)^{-\beta-1}w(x,\mu_k)^{1+\beta}I
\end{align}

\section{R code of the Pareto clustering}\label{appendixE}

Arguments
\begin{itemize}
\item {\tt x}: data matrix of $n\times d$
\item tau, beta: parameters of Pareto clustering $\tau$ and $\beta$
\item iter: iteration step $T$
\item centers: locations of cluster centers of $K\times d$
\item Sigma: a list of variance components $\Sigma_k$
\item pi: a vector of mixing proportions $\pi_1,\ldots,\pi_K$
\end{itemize}
R code\\
%\begin{verbatim}
-----------------------------------------------------------------------------------------------------------------------------
\begin{lstlisting}
function(x,tau,beta,iter=100,centers,Sigma,pi) {
  epsilon= .Machine$double.xmin*1000
  Max= .Machine$double.xmax/1000
  n=dim(x)[1]
  d=dim(x)[2]
  det_k=1
  if(2-d*beta<=0)
    beta=1.99/d
  K=dim(centers)[1]

  for(i in 1:iter){
    centers.old=centers
    q_numerator=NULL
    s_numerator=NULL      
    for(k in 1:K){
       z=t(t(x)-centers[k,])
       Sigma[[k]]=0.95*Sigma[[k]]+0.05*diag(max(diag(Sigma[[k]]),epsilon),d)
       det_k=abs(det(Sigma[[k]]))    
       w=det_k^(-1/2)*(1+beta*tau*diag(z%*%ginv(Sigma[[k]])%*%t(z)))^(-1/beta) 
       q_numerator=cbind(q_numerator,pi[k]*w)   
    }         
    q_numerator[q_numerator==Inf]=Max
    q_numerator[q_numerator==0]=epsilon
    q=q_numerator/apply(q_numerator,1,sum)
    q[q==Inf]=Max
    q[q==0]=epsilon
    pi_numerator=numeric(0)
    for(k in 1:K){ 
      centers[k,]=apply(q[,k]^(1+beta)*x,2,sum)/sum(q[,k]^(1+beta))
      z=t(t(x)-centers[k,])
      Sigma[[k]]=tau*(2-p*beta)*t(q[,k]^(1+beta)*z)%*%z/sum(q[,k]^(1+beta))
      Sigma[[k]]=0.95*Sigma[[k]]+0.05*diag(max(diag(Sigma[[k]]),epsilon),d)
      det_k=abs(det(Sigma[[k]]))
      B=det_k^(beta/2)*(1+beta*tau*diag(z%*%ginv(Sigma[[k]])%*%t(z)))
      pi_numerator[k]= (  sum(q[,k]^(1+beta)*B)  )^(1/(1+beta))
    }
    pi_numerator[pi_numerator==Inf]=Max
    pi_numerator[pi_numerator==0]=epsilon
    pi=pi_numerator/(sum(pi_numerator))
    Sa=mean((centers-centers.old)^2)
    if(Sa<10^(-10))
             break
  }
  return(list(centers=centers,Sigma=Sigma,pi=pi))
}
\end{lstlisting}
-------------------------------------------------------------------------------------------------------------------------
%\end{verbatim}
\end{document}
